# Supplementary material for: Daratumumab, Bortezomib, and Dexamethasone for Treatment of Patients with Relapsed or Refractory Multiple Myeloma and Severe Renal Impairment: Results from the Phase 2 GMMG-DANTE Trial
Source: Cancers (Basel). 2023 Sep 21;15(18):4667. doi: 10.3390/cancers15184667 (PMC10526417; doi:10.3390/cancers15184667)
Supplement: Supplementary file 1 [file cancers-15-04667-s001.zip]

Archive with 1 entries (1 files):
- cancers-2578340-supplementary.pptx
